# Supplementary material for: Characterization of p38α autophosphorylation inhibitors that target the non-canonical activation pathway
Source: Nat Commun. 2023 Jun 12;14:3318. doi: 10.1038/s41467-023-39051-x (PMC10261013; doi:10.1038/s41467-023-39051-x)
Supplement: Supplementary file 3 — Source data [file 41467_2023_39051_MOESM3_ESM.xlsx]

## Sheet: Fig.1
	Figure 1b
	% p38a autoP	Control	DMSO	NC-1	NC-8	NC-19	NC- 26	NC- 27	NC- 33
		17389	57070	42649	43279	49948	52379	1186	58234
		22454	60871
		19921.5	58970.5
			39049	22727.5	23357.5	30026.5	32457.5	-18735.5	38312.5
		% activation	100	58.2025	59.8159	76.8944	83.1199	-47.9795	98.1139
		% Inhibition		41.7975	40.1841	23.1056	16.8801	147.979	1.88609
	Figure 1c
		% inhibition of p38 auto-P	Number of compounds
		0-20	85
		20-40	11
		40-60	9
		60-80	4
		80-100	24
		Total	133

## Sheet: Fig.2
	Figure 2a
	Quantification intensity	Control	DMSO	SB	NC-37	NC-38	NC-60
	cleaved casp 3 (a.u.)	11.9	36.11	14.22	17.14	12.3	28.04
			24.21	2.32	5.24	0.4	16.4
	Relative to 1		1	0.0958	0.2164	0.0165	0.6666
	Decrease cleaved casp3 (%)		% inhibition	90.42	78.36	98.35	33.34
	Figure 2b
		Control	DMSO	SB	NC-37	NC-38
	Relative cell death	1	2.30667	0.74	1.62	1.52
		1	2.28856	1.17	0.915423	0.920398
		1	3.2963	1.25	1.46296	2.07407
		1	2.01177			1.25882
		Unpaired t-test	P-value
		SB vs DMSO	0.0107
		37 vs DMSO	0.0293
		38 vs DMSO	0.0323
	Figure 2c
		Control	DMSO	TAB1 KD
		1	2.25581	1.2907
		1	1.6	1.3
		1	2.56818	1.12371
		Unpaired t-test	P-value
		TAB1 KD vs DMSO	0.0361

## Sheet: Fig.3
										log(inhibitor) vs. normalized response -- Variable slope / Correction Q=1% to eliminate ouliers
	Figure 3b
											NC-37	NC-38
	Log[conc uM]	NC-37 + TAB1		NC-38 + TAB1						log(inhibitor) vs. normalized response -- Variable slope
	1	100	100	94.6456	100.828					Best-fit values
	0.69897	100	100	83.3762	78.374					LogIC50	-0.5703	0.2986
	0.39794	94.2	78.33	57.0193	48.6					HillSlope	0.9319	1.457
	0.09691	70.7	87.79	32.9253	35.642					IC50	0.269	1.989
	0	74	100							95% CI (profile likelihood)
	-0.221849			27.3769	6.109					LogIC50	-0,8411 to -0,3315	0,2233 to 0,3726
	-0.522879	17	55	15.2779	1.734					HillSlope	0,6051 to 1,495	1,169 to 1,847
	-0.823909			8.0753	0					IC50	0,1442 to 0,4661	1,672 to 2,358
	-1	33	49							Goodness of Fit
	-1.12494			0	0.31					Degrees of Freedom	14	18
	-1.45593	0	24	5.12983	0					R squared	0.831	0.9644
	-1.74473			0	14.104					Sum of Squares	2917	815.4
										Sy.x	14.44	6.731
										Number of points
										# of X values	99	108
										# Y values analyzed	16	20
										Outliers (excluded, Q=1%)	0	0
	Figure 3c
	P-p38 levels (a.u) relative to DMSO treated cells
			NC-37			NC-38
	DMSO (D)	SB	30 uM	10 uM	1 uM	30 uM	10 uM	1 uM
	1		0.542755
	1			0.5446
	1	0.402734
	1	0.236966	0.469628	0.529365
	1	0.116069	0.58947	0.566244
	1	0.971288	0.494157	0.544878	0.73715	0.643881	0.671195	0.960535
	1	0.197291	0.291257	0.375784	0.9121	0.463292	0.687173	0.859731
	1	0.237045	0.20603	0.245448	0.365432	0.238756	0.352222	0.943969
	One-way anova test	D vs SB	D vs 37-30uM	D vs 37-10uM	D vs 37-1uM	D vs 38-30uM	D vs 38-10uM	D vs 38-1uM
	Summary	****	****	****	ns	***	*	ns
	Adjusted P-value	<0,0001	<0,0001	<0,0001	0.0739	0.0008	0.0102	0.9896

## Sheet: Fig.4
	Figure 4c
	P-MK2/P-ATF2 inhibition (%)
	P-MK2			P-ATF2
	PH	NC-37	NC-38 )	PH	NC-37	NC-38
	59	32	10	93	30	34
	100	33	6	54	0	0
	100	26	20	100	58	45
				95
	Unpaired t-test	P-value		Unpaired t-test	P-value
	37 vs PH	0.0155		37 vs PH	0.0306
	38 vs PH	0.0065		38 vs PH	0.0173

## Sheet: Fig.5
Figure 5a											Figure 5b								Figure 5c
		NC-37					NC- 38
	Kinase Tested	% Inhibition		% Inhibition		Kinase Tested	% Inhibition		% Inhibition			DiscoveRx Gene Symbol	Entrez Gene Symbol	Percent Control	NC-38 Concentration (nM)
		Point 1	Point 2	mean			Point 1	Point 2	mean			PIK3CA(H1047L)	PIK3CA	37.5	10000
	ABL1	-0.0768	-0.1041	-0.0904		ABL1	2.8774	3.301	3.0892			MYO3B	MYO3B	29	10000						% Kinase Recovered
	ACVR1B (ALK4)	19.0389	5.322	12.1804		ACVR1B (ALK4)	-5.3971	-6.2748	-5.836			p38-alpha	MAPK14	41	10000					Log [NC-38]	MYO3B		p38α		PIK3CA
	ADRBK1 (GRK2)	12.1933	14.7229	13.4581		ADRBK1 (GRK2)	2.1194	0.3789	1.2492			PIK3CA(Q546K)	PIK3CA	49	10000					-12	100	100	95.3984	104.602	84.3327	77.7563
	AKT1 (PKB alpha)	-3.9687	1.7821	-1.0933		AKT1 (PKB alpha)	-0.0922	0.9179	0.4129			CHEK1	CHEK1	54	10000					-11	105.809	115.441	123.008	90.0112	75.8221	90.5222
	AKT2 (PKB beta)	-13.7658	-11.4043	-12.585		AKT2 (PKB beta)	1.023	3.217	2.12			PRKR	EIF2AK2	55	10000					-10	105.809	116.176	87.7666	107.071	87.4275	87.8143
	ALK	7.2017	16.06	11.6308		ALK	9.3434	7.066	8.2047			TBK1	TBK1	57	10000					-9.29414	116.183	91.9118	88.8889	87.7666	117.215	98.2592
	AMPK (A1/B2/G2)	4.0945	3.8621	3.9783		AMPK (A1/B2/G2)	5.4774	1.3271	3.4022			PIK3CA(E545A)	PIK3CA	61	10000					-8.81816	123.651	128.309		90.4602	78.53	96.7118
	AURKA (Aurora A)	3.6691	2.5669	3.118		AURKA (Aurora A)	1.8515	2.1837	2.0176			CSNK1A1	CSNK1A1	64	10000					-8.34008	123.237	117.647	90.2357	78.7879	95.1644	102.901
	AURKB (Aurora B)	-8.9107	-11.3127	-10.1117		AURKB (Aurora B)	-0.4696	-1.8993	-1.1844			DYRK1B	DYRK1B	66	10000					-7.86328	125.311	105.147	91.1336	75.6453	90.5222	90.5222
	AXL	2.8171	3.2278	3.0224		AXL	-2.6011	-1.8243	-2.2127			GRK7	GRK7	66	10000					-7.3851	101.66	117.279	100.337	85.9708	92.0696	100.58
	BRAF	3.6295	10.8061	7.2178		BRAF	11.9609	5.3638	8.6624			MEK6	MAP2K6	66	10000					-6.91009	104.979	113.235	97.6431	78.3389	92.8433	88.9749
	BTK	10.0297	9.2822	9.656		BTK	-3.7163	4.0994	0.1916			JNK2	MAPK9	67	10000					-6.4318	95.4357	116.176	104.153	77.6655	104.449	106.77
	CAMK2A (CaMKII alpha)	0.417	-3.6239	-1.6034		CAMK2A (CaMKII alpha)	3.815	1.0521	2.4336			DDR1	DDR1	68	10000					-5.95468	118.257	102.941	72.0539	77.2166	86.2669	88.9749
	CDC42 BPA (MRCKA)	-10.502	-19.4608	-14.9814		CDC42 BPA (MRCKA)	3.3894	-0.4724	1.4585			MST2	STK3	68	10000					-5.47756	N/A	95.5882	68.6869	67.5645	91.6828	102.128
	CDK1/cyclin B	6.4956	2.5686	4.5321		CDK1/cyclin B	-2.9743	2.4553	-0.2595			CDK7	CDK7	69	10000					-5	120.332	118.015	50.2806	42.6487	90.1354	92.4565
	CDK17/cyclin Y	9.2895	6.2777	7.7836		CDK17/cyclin Y	4.8925	7.2451	6.0688			DRAK1	STK17A	69	10000					-4.52288	97.9253	99.2647	19.2368	18.8552	103.675	96.325
	CDK2/cyclin A	7.4703	8.9636	8.217		CDK2/cyclin A	2.8507	0.4764	1.6636			AXL	AXL	70	10000
	CDK5/p25	-7.0275	2.5675	-2.23		CDK5/p25	0.546	2.0058	1.2759			YSK1	STK25	70	10000						N/A - not available
	CHEK1 (CHK1)	2.7208	-5.8605	-1.5698		CHEK1 (CHK1)	-2.7325	-2.6182	-2.6754			GRK4	GRK4	71	10000
	CHEK2 (CHK2)	6.5596	-3.0454	1.7571		CHEK2 (CHK2)	-1.6724	6.0968	2.2122			PRKCI	PRKCI	71	10000
	CSF1R (FMS)	18.4107	2.4014	10.406		CSF1R (FMS)	1.3995	0.0988	0.7492			WNK2	WNK2	72	10000
	CSNK1D (CK1 delta)	5.6247	2.7226	4.1736		CSNK1D (CK1 delta)	7.5634	2.8095	5.1864			FLT3(ITD,D835V)	FLT3	73	10000
	DCAMKL1 (DCLK1)	1.565	-15.1122	-6.7736		DCAMKL1 (DCLK1)	-0.0582	-0.5347	-0.2964			GSK3A	GSK3A	74	10000
	DNA-PK	18.7368	22.7752	20.756		DNA-PK	11.3923	12.7736	12.083			LZK	MAP3K13	74	10000
	DYRK1B	1.6078	1.29	1.4489		DYRK1B	5.7124	4.312	5.0122			IGF1R	IGF1R	75	10000
	EGFR (ErbB1)	0.9115	5.0413	2.9764		EGFR (ErbB1)	-7.0811	-3.0551	-5.0681			PRKG2	PRKG2	76	10000
	EPHA2	6.7588	10.0445	8.4016		EPHA2	2.5714	4.2232	3.3973			FLT3(D835H)	FLT3	77	10000
	ERBB2 (HER2)	-2.1231	-3.9823	-3.0527		ERBB2 (HER2)	-4.8963	-1.6274	-3.2618			PIK3CA(H1047Y)	PIK3CA	77	10000
	ERBB4 (HER4)	9.2789	7.659	8.469		ERBB4 (HER4)	6.2078	4.8262	5.517			TAK1	MAP3K7	77	10000
	FGFR1	8.607	-9.5871	-0.4901		FGFR1	2.9652	-3.6319	-0.3334			NLK	NLK	78	10000
	FGFR2	5.6423	11.9877	8.815		FGFR2	10.1316	10.1679	10.1498			TYRO3	TYRO3	78	10000
	FGFR3	6.1339	16.3706	11.2522		FGFR3	3.5186	-6.729	-1.6052			CDKL3	CDKL3	79	10000
	FLT1 (VEGFR1)	11.5845	2.859	7.2218		FLT1 (VEGFR1)	0.1658	1.6696	0.9177			PIK3CG	PIK3CG	79	10000
	FLT3	14.5408	11.811	13.1759		FLT3	3.2759	1.9971	2.6365			PLK1	PLK1	79	10000
	FRAP1 (mTOR)	-6.6861	3.3275	-1.6793		FRAP1 (mTOR)	1.936	1.1437	1.5398			RSK4(Kin.Dom.1-N-terminal)	RPS6KA6	79	10000
	GRK4	-10.9853	-8.6043	-9.7948		GRK4	0.7635	0.049	0.4062			ABL1-nonphosphorylated	ABL1	80	10000
	GSK3B (GSK3 beta)	0.5876	-0.0486	0.2695		GSK3B (GSK3 beta)	-0.1196	0.0555	-0.032			ANKK1	ANKK1	80	10000
	HIPK3 (YAK1)	-3.3596	-2.889	-3.1243		HIPK3 (YAK1)	5.6821	6.1506	5.9163			AURKA	AURKA	80	10000
	IGF1R	17.574	19.8987	18.7364		IGF1R	6.05	8.9144	7.4822			FLT3(R834Q)	FLT3	80	10000
	IKBKB (IKK beta)	6.5586	0.5842	3.5714		IKBKB (IKK beta)	1.478	2.6495	2.0638			JNK1	MAPK8	80	10000
	IKBKE (IKK epsilon)	7.7038	17.5195	12.6117		IKBKE (IKK epsilon)	3.717	3.6367	3.6768			KIT	KIT	80	10000
	INSR	2.8733	1.7922	2.3328		INSR	-0.6156	1.5671	0.4757			MERTK	MERTK	80	10000
	IRAK4	6.3018	-6.8538	-0.276		IRAK4	-2.455	-0.9945	-1.7248			PRKG1	PRKG1	80	10000
	JAK1	-2.6362	-1.2847	-1.9604		JAK1	-4.7874	-0.5534	-2.6704			ABL1(H396P)-phosphorylated	ABL1	81	10000
	KDR (VEGFR2)	0.6648	4.5073	2.586		KDR (VEGFR2)	-1.1848	2.1534	0.4843			EIF2AK1	EIF2AK1	81	10000
	KIT	-16.7804	-5.9843	-11.3824		KIT	-1.878	-3.5033	-2.6906			HASPIN	GSG2	81	10000
	LCK	4.1779	11.2428	7.7104		LCK	10.1432	12.0293	11.0862			PIK3CA(E542K)	PIK3CA	81	10000
	MAP2K1 (MEK1)	19.133	13.9137	16.5234		MAP2K1 (MEK1)	-0.5293	4.7255	2.0981			PIK3CA(I800L)	PIK3CA	81	10000
	MAP2K2 (MEK2)	2.2329	5.3812	3.807		MAP2K2 (MEK2)	2.4783	4.1877	3.333			TIE2	TEK	81	10000
	MAP2K6 (MKK6)	0.295	-6.2862	-2.9956		MAP2K6 (MKK6)	9.6002	4.312	6.9561			TRKA	NTRK1	81	10000
	MAP3K8 (COT)	34.0449	28.7237	31.3843		MAP3K8 (COT)	7.7615	6.1256	6.9436			CAMK1	CAMK1	82	10000
	MAP3K9 (MLK1)	-10.1547	-8.5347	-9.3447		MAP3K9 (MLK1)	4.6737	-2.5289	1.0724			ICK	ICK	82	10000
	MAP4K2 (GCK)	0.0869	-2.3487	-1.1309		MAP4K2 (GCK)	7.0023	2.9234	4.9628			MYLK2	MYLK2	82	10000
	MAPK1 (ERK2)	11.4327	5.9782	8.7055		MAPK1 (ERK2)	4.4704	1.677	3.0737			NIM1	MGC42105	82	10000
	MAPK10 (JNK3)	14.4935	-0.1309	7.1813		MAPK10 (JNK3)	4.6345	5.5292	5.0818			p38-gamma	MAPK12	82	10000
	MAPK11 (p38 beta)	40.7144	41.0423	40.8784		MAPK11 (p38 beta)	28.7837	27.2759	28.0298			PDGFRB	PDGFRB	82	10000
	MAPK12 (p38 gamma)	13.3685	12.9637	13.1661		MAPK12 (p38 gamma)	7.9318	8.9756	8.4537			RIOK1	RIOK1	82	10000
	MAPK13 (p38 delta)	4.0817	4.4121	4.2469		MAPK13 (p38 delta)	2.6408	1.9637	2.3022			RSK4(Kin.Dom.2-C-terminal)	RPS6KA6	82	10000
	MAPK14 (p38 alpha) Direct	70.5974	65.6343	68.1158		MAPK14 (p38 alpha) Direct	50.4803	54.1121	52.2962			ABL1(Y253F)-phosphorylated	ABL1	83	10000
	MAPK14 (p38 alpha)	82.298	73.0847	77.6914		MAPK14 (p38 alpha)	64.4053	62.6116	63.5084			HCK	HCK	83	10000
	MAPK3 (ERK1)	3.188	3.2692	3.2286		MAPK3 (ERK1)	8.0141	7.2549	7.6345			MAK	MAK	83	10000
	MAPK7 (ERK5)	11.859	14.4062	13.1326		MAPK7 (ERK5)	19.1071	22.7497	20.9284			CAMK1G	CAMK1G	84	10000
	MAPK8 (JNK1)	18.3469	10.6984	14.5226		MAPK8 (JNK1)	7.6286	-7.1009	0.2638			FLT3(D835V)	FLT3	84	10000
	MAPK9 (JNK2)	-22.8978	-16.6523	-19.775		MAPK9 (JNK2)	0.3612	12.5539	6.4576			JNK3	MAPK10	84	10000
	MAPKAPK2	2.2103	-3.706	-0.7478		MAPKAPK2	5.213	-1.275	1.969			PRKX	PRKX	84	10000
	MAPKAPK5 (PRAK)	3.6739	2.1674	2.9207		MAPKAPK5 (PRAK)	6.2821	2.9806	4.6313			YANK2	STK32B	84	10000
	MARK3	-4.1802	-4.0119	-4.096		MARK3	1.3112	-2.2986	-0.4937			BIKE	BMP2K	85	10000
	MET (cMet)	0.2243	-5.4114	-2.5936		MET (cMet)	3.5989	-4.6252	-0.5132			IRAK3	IRAK3	85	10000
	MKNK1 (MNK1)	0.3181	-4.8312	-2.2566		MKNK1 (MNK1)	-5.0667	-0.4498	-2.7582			KIT(V559D)	KIT	85	10000
	NEK1	-4.8904	-15.7592	-10.3248		NEK1	-6.5521	10.3812	1.9145			MAP4K2	MAP4K2	85	10000
	NTRK1 (TRKA)	4.2251	10.8859	7.5555		NTRK1 (TRKA)	4.5809	11.9779	8.2794			NDR2	STK38L	85	10000
	PAK1	13.4066	6.0049	9.7058		PAK1	-0.6901	1.4835	0.3967			NEK11	NEK11	85	10000
	PAK4	-3.3554	0.5889	-1.3832		PAK4	0.8099	2.5701	1.69			PLK4	PLK4	85	10000
	PDGFRA (PDGFR alpha)	11.3168	3.7081	7.5124		PDGFRA (PDGFR alpha)	-0.8818	-1.6885	-1.2852			DAPK1	DAPK1	86	10000
	PDGFRB (PDGFR beta)	2.0017	11.0902	6.5459		PDGFRB (PDGFR beta)	-0.0896	0.349	0.1297			MAP3K3	MAP3K3	86	10000
	PDK1	5.3125	8.1108	6.7116		PDK1	2.1423	5.5611	3.8517			MAP3K4	MAP3K4	86	10000
	PIM1	-1.82	1.1217	-0.3492		PIM1	-2.7417	3.6241	0.4412			NDR1	STK38	86	10000
	PIM2	-12.9971	2.9214	-5.0378		PIM2	-2.2177	0.572	-0.8228			PIK3CA(E545K)	PIK3CA	86	10000
	PIM3	13.9443	2.8075	8.3759		PIM3	4.4643	-5.9556	-0.7456			RET	RET	86	10000
	PLK1	13.0174	14.5604	13.7889		PLK1	3.1215	3.8588	3.4902			AKT3	AKT3	87	10000
	PRKACA (PKA)	-4.5556	-14.7988	-9.6772		PRKACA (PKA)	-4.4319	-2.2537	-3.3428			AURKC	AURKC	87	10000
	PRKCA (PKC alpha)	-1.1465	8.5484	3.701		PRKCA (PKC alpha)	11.8505	0.8554	6.353			FRK	FRK	87	10000
	PRKCE (PKC epsilon)	-5.9936	0.9335	-2.53		PRKCE (PKC epsilon)	3.4358	1.2778	2.3568			PAK7	PAK7	87	10000
	PTK2 (FAK)	8.5608	11.2622	9.9115		PTK2 (FAK)	3.8445	3.9963	3.9204			RSK3(Kin.Dom.2-C-terminal)	RPS6KA2	87	10000
	RAF1 (cRAF) Y340D Y341D	-5.1183	-1.7418	-3.43		RAF1 (cRAF) Y340D Y341D	3.0162	5.5408	4.2785			AMPK-alpha1	PRKAA1	88	10000
	RET	4.3508	1.3428	2.8468		RET	4.802	4.8286	4.8153			BLK	BLK	88	10000
	ROCK1	1.5879	-1.1021	0.2429		ROCK1	-3.6412	4.1029	0.2308			CDKL1	CDKL1	88	10000
	RPS6KA2 (RSK3)	-2.0775	-0.932	-1.5048		RPS6KA2 (RSK3)	-0.9273	-1.1302	-1.0288			FLT3	FLT3	88	10000
	RPS6KA5 (MSK1)	-3.5158	14.0145	5.2494		RPS6KA5 (MSK1)	1.4077	-2.3587	-0.4755			JAK1(JH1domain-catalytic)	JAK1	88	10000
	RPS6KB1 (p70S6K)	-7.6079	-6.3751	-6.9915		RPS6KB1 (p70S6K)	5.5623	6.7214	6.1418			MINK	MINK1	88	10000
	SRC	7.0213	10.2188	8.62		SRC	2.2281	3.4801	2.8541			MKNK2	MKNK2	88	10000
	SRPK1	-1.8307	1.1659	-0.3324		SRPK1	5.8186	3.3778	4.5982			p38-beta	MAPK11	88	10000
	TAOK2 (TAO1)	9.3447	-2.3138	3.5154		TAOK2 (TAO1)	-3.1945	-4.9875	-4.091			RIPK5	DSTYK	88	10000
	TEK (Tie2)	-7.3107	3.7684	-1.7711		TEK (Tie2)	3.6297	0.2526	1.9412			ABL1(E255K)-phosphorylated	ABL1	89	10000
	TYK2	3.1656	-4.5151	-0.6748		TYK2	4.5356	2.1003	3.318			DDR2	DDR2	89	10000
	YES1	3.8138	7.2412	5.5275		YES1	6.0245	5.1926	5.6085			FGR	FGR	89	10000
	ZAP70	14.746	13.2372	13.9916		ZAP70	0.0574	-1.6723	-0.8074			MRCKB	CDC42BPB	89	10000
	RAF1 (cRAF) Y340D Y341D	-5.1183	-1.7418	-3.43		RAF1 (cRAF) Y340D Y341D	3.0162	5.5408	4.2785			RIOK3	RIOK3	89	10000
	RET	4.3508	1.3428	2.8468		RET	4.802	4.8286	4.8153			RPS6KA5(Kin.Dom.1-N-terminal)	RPS6KA5	89	10000
	ROCK1	1.5879	-1.1021	0.2429		ROCK1	-3.6412	4.1029	0.2308			SRPK3	SRPK3	89	10000
	RPS6KA2 (RSK3)	-2.0775	-0.932	-1.5048		RPS6KA2 (RSK3)	-0.9273	-1.1302	-1.0288			ACVRL1	ACVRL1	90	10000
	RPS6KA5 (MSK1)	-3.5158	14.0145	5.2494		RPS6KA5 (MSK1)	1.4077	-2.3587	-0.4755			AKT1	AKT1	90	10000
	RPS6KB1 (p70S6K)	-7.6079	-6.3751	-6.9915		RPS6KB1 (p70S6K)	5.5623	6.7214	6.1418			CDK4-cyclinD1	CDK4	90	10000
	SRC	7.0213	10.2188	8.62		SRC	2.2281	3.4801	2.8541			CSNK2A2	CSNK2A2	90	10000
	SRPK1	-1.8307	1.1659	-0.3324		SRPK1	5.8186	3.3778	4.5982			CTK	MATK	90	10000
	TAOK2 (TAO1)	9.3447	-2.3138	3.5154		TAOK2 (TAO1)	-3.1945	-4.9875	-4.091			EPHB4	EPHB4	90	10000
	TEK (Tie2)	-7.3107	3.7684	-1.7711		TEK (Tie2)	3.6297	0.2526	1.9412			ERK2	MAPK1	90	10000
	TYK2	3.1656	-4.5151	-0.6748		TYK2	4.5356	2.1003	3.318			ERK4	MAPK4	90	10000
	YES1	3.8138	7.2412	5.5275		YES1	6.0245	5.1926	5.6085			ERK5	MAPK7	90	10000
	ZAP70	14.746	13.2372	13.9916		ZAP70	0.0574	-1.6723	-0.8074			GAK	GAK	90	10000
												GRK1	GRK1	90	10000
												MET(M1250T)	MET	90	10000
												MYLK	MYLK	90	10000
												PRKD2	PRKD2	90	10000
												EGFR(G719C)	EGFR	91	10000
												EGFR(G719S)	EGFR	91	10000
												ERK8	MAPK15	91	10000
												FGFR1	FGFR1	91	10000
												INSRR	INSRR	91	10000
												LOK	STK10	91	10000
												MLK2	MAP3K10	91	10000
												MST1	STK4	91	10000
												NEK5	NEK5	91	10000
												RET(V804L)	RET	91	10000
												RSK1(Kin.Dom.2-C-terminal)	RPS6KA1	91	10000
												BMPR1A	BMPR1A	92	10000
												CAMK2B	CAMK2B	92	10000
												CDK11	CDK19	92	10000
												CDK9	CDK9	92	10000
												CSK	CSK	92	10000
												CSNK1G1	CSNK1G1	92	10000
												FGFR3(G697C)	FGFR3	92	10000
												FLT4	FLT4	92	10000
												MAP4K3	MAP4K3	92	10000
												MAPKAPK2	MAPKAPK2	92	10000
												MARK2	MARK2	92	10000
												MST1R	MST1R	92	10000
												RET(M918T)	RET	92	10000
												RIPK1	RIPK1	92	10000
												SIK	SIK1	92	10000
												TGFBR2	TGFBR2	92	10000
												TXK	TXK	92	10000
												ZAK	ZAK	92	10000
												ABL1(T315I)-nonphosphorylated	ABL1	93	10000
												ABL1-phosphorylated	ABL1	93	10000
												CAMK2A	CAMK2A	93	10000
												DMPK2	CDC42BPG	93	10000
												EPHA1	EPHA1	93	10000
												EPHA3	EPHA3	93	10000
												EPHA6	EPHA6	93	10000
												ERBB4	ERBB4	93	10000
												ERK3	MAPK6	93	10000
												FLT1	FLT1	93	10000
												INSR	INSR	93	10000
												MLCK	MYLK3	93	10000
												PIM2	PIM2	93	10000
												RSK2(Kin.Dom.1-N-terminal)	RPS6KA3	93	10000
												RSK3(Kin.Dom.1-N-terminal)	RPS6KA2	93	10000
												SgK110	SgK110	93	10000
												VEGFR2	KDR	93	10000
												AAK1	AAK1	94	10000
												ALK(C1156Y)	ALK	94	10000
												CAMK2D	CAMK2D	94	10000
												CAMKK1	CAMKK1	94	10000
												EPHA5	EPHA5	94	10000
												FGFR3	FGFR3	94	10000
												GCN2(Kin.Dom.2,S808G)	EIF2AK4	94	10000
												HIPK4	HIPK4	94	10000
												IKK-beta	IKBKB	94	10000
												IRAK1	IRAK1	94	10000
												JAK1(JH2domain-pseudokinase)	JAK1	94	10000
												JAK3(JH1domain-catalytic)	JAK3	94	10000
												LIMK2	LIMK2	94	10000
												MET	MET	94	10000
												MYO3A	MYO3A	94	10000
												NEK6	NEK6	94	10000
												PFPK5(P.falciparum)	MAL13P1.279	94	10000
												PHKG2	PHKG2	94	10000
												PIK3CB	PIK3CB	94	10000
												PIK4CB	PI4KB	94	10000
												PLK3	PLK3	94	10000
												TLK1	TLK1	94	10000
												TLK2	TLK2	94	10000
												ABL1(F317I)-nonphosphorylated	ABL1	95	10000
												ACVR1B	ACVR1B	95	10000
												CDK5	CDK5	95	10000
												CIT	CIT	95	10000
												CLK3	CLK3	95	10000
												DCAMKL3	DCLK3	95	10000
												EPHB3	EPHB3	95	10000
												FLT3(K663Q)	FLT3	95	10000
												LATS2	LATS2	95	10000
												MAP4K4	MAP4K4	95	10000
												MEK2	MAP2K2	95	10000
												MST3	STK24	95	10000
												MUSK	MUSK	95	10000
												PCTK2	CDK17	95	10000
												RIPK4	RIPK4	95	10000
												ROCK2	ROCK2	95	10000
												STK16	STK16	95	10000
												SYK	SYK	95	10000
												ABL1(T315I)-phosphorylated	ABL1	96	10000
												ALK(L1196M)	ALK	96	10000
												ASK1	MAP3K5	96	10000
												CHEK2	CHEK2	96	10000
												CLK1	CLK1	96	10000
												CLK2	CLK2	96	10000
												CLK4	CLK4	96	10000
												DMPK	DMPK	96	10000
												EGFR(L858R,T790M)	EGFR	96	10000
												FLT3(D835Y)	FLT3	96	10000
												FLT3(ITD)	FLT3	96	10000
												HIPK1	HIPK1	96	10000
												JAK2(JH1domain-catalytic)	JAK2	96	10000
												LTK	LTK	96	10000
												MEK5	MAP2K5	96	10000
												MLK3	MAP3K11	96	10000
												NIK	MAP3K14	96	10000
												PAK3	PAK3	96	10000
												PHKG1	PHKG1	96	10000
												PIP5K1A	PIP5K1A	96	10000
												PRKCE	PRKCE	96	10000
												PRKCQ	PRKCQ	96	10000
												ROS1	ROS1	96	10000
												RSK2(Kin.Dom.2-C-terminal)	RPS6KA3	96	10000
												TNK1	TNK1	96	10000
												TYK2(JH2domain-pseudokinase)	TYK2	96	10000
												BRSK1	BRSK1	97	10000
												CAMKK2	CAMKK2	97	10000
												CDC2L1	CDK11B	97	10000
												DRAK2	STK17B	97	10000
												MELK	MELK	97	10000
												MKNK1	MKNK1	97	10000
												NEK2	NEK2	97	10000
												PDGFRA	PDGFRA	97	10000
												PFCDPK1(P.falciparum)	CDPK1	97	10000
												PIK3C2G	PIK3C2G	97	10000
												PIM1	PIM1	97	10000
												PIM3	PIM3	97	10000
												PIP5K1C	PIP5K1C	97	10000
												PKN1	PKN1	97	10000
												PRKD1	PRKD1	97	10000
												PRP4	PRPF4B	97	10000
												RIOK2	RIOK2	97	10000
												RPS6KA4(Kin.Dom.1-N-terminal)	RPS6KA4	97	10000
												SIK2	SIK2	97	10000
												TGFBR1	TGFBR1	97	10000
												VRK2	VRK2	97	10000
												WEE1	WEE1	97	10000
												WNK1	WNK1	97	10000
												YES	YES1	97	10000
												ABL1(M351T)-phosphorylated	ABL1	98	10000
												ABL1(Q252H)-phosphorylated	ABL1	98	10000
												EGFR	EGFR	98	10000
												EGFR(L747-S752del, P753S)	EGFR	98	10000
												EGFR(L858R)	EGFR	98	10000
												FES	FES	98	10000
												FYN	FYN	98	10000
												HIPK2	HIPK2	98	10000
												KIT(D816V)	KIT	98	10000
												LCK	LCK	98	10000
												MAP4K5	MAP4K5	98	10000
												MAST1	MAST1	98	10000
												MEK1	MAP2K1	98	10000
												MLK1	MAP3K9	98	10000
												NEK7	NEK7	98	10000
												PAK6	PAK6	98	10000
												PCTK1	CDK16	98	10000
												PIK3CD	PIK3CD	98	10000
												PKNB(M.tuberculosis)	pknB	98	10000
												QSK	KIAA0999	98	10000
												RAF1	RAF1	98	10000
												TNIK	TNIK	98	10000
												TSSK3	TSSK3	98	10000
												YANK3	STK32C	98	10000
												ALK	ALK	99	10000
												AMPK-alpha2	PRKAA2	99	10000
												CAMK2G	CAMK2G	99	10000
												CASK	CASK	99	10000
												CDC2L2	CDC2L2	99	10000
												CDK8	CDK8	99	10000
												CSNK1G2	CSNK1G2	99	10000
												DYRK2	DYRK2	99	10000
												EGFR(T790M)	EGFR	99	10000
												EPHA7	EPHA7	99	10000
												GRK2	ADRBK1	99	10000
												KIT-autoinhibited	KIT	99	10000
												LRRK2	LRRK2	99	10000
												NEK10	NEK10	99	10000
												NEK3	NEK3	99	10000
												p38-delta	MAPK13	99	10000
												PIK3CA(C420R)	PIK3CA	99	10000
												PIKFYVE	PIKFYVE	99	10000
												RSK1(Kin.Dom.1-N-terminal)	RPS6KA1	99	10000
												SRPK1	SRPK1	99	10000
												TRKB	NTRK2	99	10000
												ZAP70	ZAP70	99	10000
												ABL1(F317I)-phosphorylated	ABL1	100	10000
												ABL1(F317L)-nonphosphorylated	ABL1	100	10000
												ABL1(F317L)-phosphorylated	ABL1	100	10000
												ABL1(H396P)-nonphosphorylated	ABL1	100	10000
												ABL1(Q252H)-nonphosphorylated	ABL1	100	10000
												ABL2	ABL2	100	10000
												ACVR1	ACVR1	100	10000
												ACVR2A	ACVR2A	100	10000
												ACVR2B	ACVR2B	100	10000
												ADCK3	CABC1	100	10000
												ADCK4	ADCK4	100	10000
												AKT2	AKT2	100	10000
												ARK5	NUAK1	100	10000
												ASK2	MAP3K6	100	10000
												AURKB	AURKB	100	10000
												BMPR1B	BMPR1B	100	10000
												BMPR2	BMPR2	100	10000
												BMX	BMX	100	10000
												BRAF	BRAF	100	10000
												BRAF(V600E)	BRAF	100	10000
												BRK	PTK6	100	10000
												BRSK2	BRSK2	100	10000
												BTK	BTK	100	10000
												BUB1	BUB1	100	10000
												CAMK1B	PNCK	100	10000
												CAMK1D	CAMK1D	100	10000
												CAMK4	CAMK4	100	10000
												CDC2L5	CDK13	100	10000
												CDK2	CDK2	100	10000
												CDK3	CDK3	100	10000
												CDK4	CDK4	100	10000
												CDK4-cyclinD3	CDK4	100	10000
												CDKL2	CDKL2	100	10000
												CDKL5	CDKL5	100	10000
												CSF1R	CSF1R	100	10000
												CSF1R-autoinhibited	CSF1R	100	10000
												CSNK1A1L	CSNK1A1L	100	10000
												CSNK1D	CSNK1D	100	10000
												CSNK1E	CSNK1E	100	10000
												CSNK1G3	CSNK1G3	100	10000
												CSNK2A1	CSNK2A1	100	10000
												DAPK2	DAPK2	100	10000
												DAPK3	DAPK3	100	10000
												DCAMKL1	DCLK1	100	10000
												DCAMKL2	DCLK2	100	10000
												DLK	MAP3K12	100	10000
												DYRK1A	DYRK1A	100	10000
												EGFR(E746-A750del)	EGFR	100	10000
												EGFR(L747-E749del, A750P)	EGFR	100	10000
												EGFR(L747-T751del,Sins)	EGFR	100	10000
												EGFR(L861Q)	EGFR	100	10000
												EGFR(S752-I759del)	EGFR	100	10000
												EPHA2	EPHA2	100	10000
												EPHA4	EPHA4	100	10000
												EPHA8	EPHA8	100	10000
												EPHB1	EPHB1	100	10000
												EPHB2	EPHB2	100	10000
												EPHB6	EPHB6	100	10000
												ERBB2	ERBB2	100	10000
												ERBB3	ERBB3	100	10000
												ERK1	MAPK3	100	10000
												ERN1	ERN1	100	10000
												FAK	PTK2	100	10000
												FER	FER	100	10000
												FGFR2	FGFR2	100	10000
												FGFR4	FGFR4	100	10000
												FLT3(ITD,F691L)	FLT3	100	10000
												FLT3(N841I)	FLT3	100	10000
												FLT3-autoinhibited	FLT3	100	10000
												GRK3	ADRBK2	100	10000
												GSK3B	GSK3B	100	10000
												HIPK3	HIPK3	100	10000
												HPK1	MAP4K1	100	10000
												HUNK	HUNK	100	10000
												IKK-alpha	CHUK	100	10000
												IKK-epsilon	IKBKE	100	10000
												IRAK4	IRAK4	100	10000
												ITK	ITK	100	10000
												KIT(A829P)	KIT	100	10000
												KIT(D816H)	KIT	100	10000
												KIT(L576P)	KIT	100	10000
												KIT(V559D,T670I)	KIT	100	10000
												KIT(V559D,V654A)	KIT	100	10000
												LATS1	LATS1	100	10000
												LIMK1	LIMK1	100	10000
												LKB1	STK11	100	10000
												LRRK2(G2019S)	LRRK2	100	10000
												LYN	LYN	100	10000
												MAP3K1	MAP3K1	100	10000
												MAP3K15	MAP3K15	100	10000
												MAP3K2	MAP3K2	100	10000
												MAPKAPK5	MAPKAPK5	100	10000
												MARK1	MARK1	100	10000
												MARK3	MARK3	100	10000
												MARK4	MARK4	100	10000
												MEK3	MAP2K3	100	10000
												MEK4	MAP2K4	100	10000
												MET(Y1235D)	MET	100	10000
												MKK7	MAP2K7	100	10000
												MRCKA	CDC42BPA	100	10000
												MST4	MST4	100	10000
												MTOR	MTOR	100	10000
												MYLK4	MYLK4	100	10000
												NEK1	NEK1	100	10000
												NEK4	NEK4	100	10000
												NEK9	NEK9	100	10000
												OSR1	OXSR1	100	10000
												PAK1	PAK1	100	10000
												PAK2	PAK2	100	10000
												PAK4	PAK4	100	10000
												PCTK3	CDK18	100	10000
												PDPK1	PDPK1	100	10000
												PFTAIRE2	CDK15	100	10000
												PFTK1	CDK14	100	10000
												PIK3C2B	PIK3C2B	100	10000
												PIK3CA	PIK3CA	100	10000
												PIK3CA(M1043I)	PIK3CA	100	10000
												PIP5K2B	PIP4K2B	100	10000
												PIP5K2C	PIP4K2C	100	10000
												PKAC-alpha	PRKACA	100	10000
												PKAC-beta	PRKACB	100	10000
												PKMYT1	PKMYT1	100	10000
												PKN2	PKN2	100	10000
												PLK2	PLK2	100	10000
												PRKCD	PRKCD	100	10000
												PRKCH	PRKCH	100	10000
												PRKD3	PRKD3	100	10000
												PYK2	PTK2B	100	10000
												RET(V804M)	RET	100	10000
												RIPK2	RIPK2	100	10000
												ROCK1	ROCK1	100	10000
												RPS6KA4(Kin.Dom.2-C-terminal)	RPS6KA4	100	10000
												RPS6KA5(Kin.Dom.2-C-terminal)	RPS6KA5	100	10000
												S6K1	RPS6KB1	100	10000
												SBK1	SBK1	100	10000
												SGK	SGK1	100	10000
												SGK2	SGK2	100	10000
												SGK3	SGK3	100	10000
												SLK	SLK	100	10000
												SNARK	NUAK2	100	10000
												SNRK	SNRK	100	10000
												SRC	SRC	100	10000
												SRMS	SRMS	100	10000
												SRPK2	SRPK2	100	10000
												STK33	STK33	100	10000
												STK35	STK35	100	10000
												STK36	STK36	100	10000
												STK39	STK39	100	10000
												TAOK1	TAOK1	100	10000
												TAOK2	TAOK2	100	10000
												TAOK3	TAOK3	100	10000
												TEC	TEC	100	10000
												TESK1	TESK1	100	10000
												TIE1	TIE1	100	10000
												TNK2	TNK2	100	10000
												TNNI3K	TNNI3K	100	10000
												TRKC	NTRK3	100	10000
												TRPM6	TRPM6	100	10000
												TSSK1B	TSSK1B	100	10000
												TTK	TTK	100	10000
												TYK2(JH1domain-catalytic)	TYK2	100	10000
												ULK1	ULK1	100	10000
												ULK2	ULK2	100	10000
												ULK3	ULK3	100	10000
												VPS34	PIK3C3	100	10000
												WEE2	WEE2	100	10000
												WNK3	WNK3	100	10000
												WNK4	WNK4	100	10000
												YANK1	STK32A	100	10000
												YSK4	MAP3K19	100	10000

## Sheet: Fig.6
	Figure 6a
		% Polarization
	Concentration [uM]	NC-37			NC-38
	100	N/A	91.8328	84.2809	112.982	108.397
	50	102.411	94.9196	79.7324	91.2281	109.008
	25	107.234	81.2862	78.3946	110.877	105.344
	12.5	103.546	87.2026	100.067	64.9123	98.9313
	6.25	98.4397	70.8682	88.5619	80.3509	97.7099
	3.127	92.1986	93.3762	91.2375	84.5614	91.2977
	1.56	93.9007	85.6592	87.4916	78.9474	93.4351
	0.75	86.8085	83.3441	67.6923	89.4737	86.7176
	0	80	80	80	80	80
		N/A - not available
	Figure 6b. Left (Raw fluorescence values)
	Temperature (ºC)	DMSO			TAB1 (15 uM)			NC-37 (1 uM)			NC-37 (10 uM)			NC-37 (30 uM)			NC-38 (1 uM)			NC-38 (10 uM)			NC-38 (30 uM)			NC-37 (1 uM) + TAB1 (15 uM)			NC-37 (10 uM) + TAB1 (15 uM)			NC-37 (30 uM) + TAB1 (15 uM)			NC-38 (1 uM) + TAB1 (15 uM)			NC-38 (10 uM) + TAB1 (15 uM)			NC-38 (30 uM) + TAB1 (15 uM)
	38	105.683	-135.472	29.7892	18.7163	-10.2334	-8.48294
	39	102.933	-133.822	30.8891	20.0628	-7.54039	-3.63555
	40	105.683	-124.748	36.6636	25.5835	-1.48115	4.17415	89.7596	-87.6224	-2.13713	-11.3314	-27.4788	38.8102	109.931	-125.521	21.3561		-18.4089	18.4089	-89.7611	24.3003	65.4608		143.976	-143.976	-130.63	11.0504	119.58	22.488	-25.0718	2.58373	-13.3026	16.7192	-1.38115	-51.1497	-5.46831	56.6181	-37.8254	3.15595	34.6694	1.28079	30.3941	-31.6749
	41	113.932	-109.349	46.8378	34.8743	7.67504	14.4075	97.2395	-76.4025	10.9528	-8.99433	-29.3909	39.8725	107.368	-126.001	18.6332		-8.94149	30.9007	-86.4846	25.3242	72.628		144.956	-142.409	-123.445	17.7311	127.647	22.488	-24.9761	4.689	-13.448	16.4284	-2.98037	-44.756	2.1032	66.5451	-34.8537	6.7496	38.7468	1.28079	31.3547	-29.0887
	42	126.856	-89.5509	60.3116	47.2621	19.1203	26.526	108.994	-61.7097	27.5156	-3.04533	-27.6912	44.9717	106.727	-124.56	18.1527		3.94477	46.8113	-80.1365	30.0341	84.0956		148.874	-138.296	-113.992	26.9328	139.118	24.5933	-22.6794	9.09091	-12.5757	17.228	-3.41653	-35.6702	12.7033	79.7532	-29.7397	12.9694	45.3812	3.05419	34.4581	-24.9507
	43	143.08	-68.1027	75.7104	62.0736	31.7774	40.1257	124.488	-44.6126	46.2155	6.51558	-21.9547	54.1076	108.809	-120.555	20.3951		19.1979	65.0888	-70.5119	38.8396	99.6587		156.317	-131.048	-102.395	38.7815	153.866	29.2823	-18.0861	15.9809	-10.1769	19.6268	-2.10807	-24.1447	25.7431	95.6534	-22.276	21.8152	54.8491	6.97044	40.1478	-19.1133
	44	161.228	-47.2044	91.3841	77.8276	45.1077	54.8025	141.852	-26.7142	65.984	18.6261	-12.1813	67.4929	114.415	-113.348	26.3214		35.3715	84.2867	-58.2253	50.9215	118.703		167.483	-120.862	-89.4118	52.521	171.008	36.8421	-10.9091	25.8373	-5.74267	24.2791	1.52653	-10.9366	40.3814	113.236	-12.6008	33.0799	66.9431	13.399	48.7192	-11.133
	45	178.277	-30.4308	105.408	92.5045	57.8995	69.614	158.949	-9.6171	84.6839	32.4363	1.41643	84.4901	123.705	-102.936	35.9317		50.4931	102.301	-43.8908	65.256	140.205		181.978	-107.738	-75.5462	67.395	189.412	47.177	-1.33971	38.5646	1.16307	31.6937	7.77805	2.77622	55.4403	131.239	-1.12877	46.487	81.3177	22.3399	60.3202	-0.935961
	46	191.201	-19.4317	115.307	105.027	69.0754	83.2136	172.841	3.73998	99.911	46.034	17.1388	103.824	136.679	-89.6423	48.9055		62.7219	117.16	-29.5563	79.7952	161.502		198.629	-92.6543	-62.437	81.7647	206.933	59.6172	10.3349	53.5885	10.6857	41.8706	16.6465	15.6478	69.5738	147.981	11.3108	60.9307	97.0744	33.4975	74.3596	11.1823
	47	196.975	-15.857	118.882	113.779	77.4237	93.851	180.588	10.9528	108.459	58.5694	33.2861	123.159	152.216	-74.2659	64.1217		70.0855	126.364	-17.0648	92.6962	180.546		215.867	-77.3751	-51.5966	93.8655	221.807	73.4928	23.1579	69.9522	22.3891	54.5917	27.841	26.2479	81.0151	161.526	23.6121	75.3743	112.831	45.9852	89.9507	24.4828
	48	193.951	-21.3566	114.207	117.953	81.8671	100.18	180.321	10.1514	108.727	68.5552	48.1586	140.368	168.713	-58.2488	79.9786		71.1374	128.863	-8.87372	101.706	194.676		231.538	-63.6631	-44.4118	102.185	232.143	87.3684	36.0766	86.3158	35.6191	68.9847	40.6348	33.1464	88.4184	170.443	34.5312	88.2976	127.067	58.8424	105.911	38.0049
	49				117.011	81.7325	101.257	170.436	0	99.1095	74.9292	58.9943	153.116	184.25	-43.5131	95.0347		65.4832	123.603	-6.2116	104.573	201.638		243.095	-53.477	-41.6387	105.336	236.303	99.8086	47.6555	101.053	49.4306	84.1047	54.0829	35.502	90.9422	173.556	42.7551	98.3875	138.194	70.665	120.69	50.4187
	50										76.204	64.3059	159.49	196.583	-31.5003	106.887				-10.5119	100.478	200.41		248.58	-48.5798	-44.1597	102.689	233.908	109.474	56.4593	112.632	62.5151	98.4977	66.8767	32.8099	88.166	170.527	47.3163	104.4	144.967	80.1232	132.66	60.3202
	51													203.951	-23.8121	114.415								246.817	-49.951	-51.5966	94.6218	224.832	115.12	61.5311	119.809	73.4916	110.855	77.7078	25.3225	80.3421	161.61	47.5927	105.713	146.694	86.1084	140.567	66.5271
	52													205.232	-21.4095	116.177													115.981	62.1053	121.914	81.4151	120.015	85.4858				43.6535	102.327	143.239	88.0296	143.522	68.4483
	53													199.947	-24.6129	112.013													111.962	58.1818	118.756	85.4131	125.103	89.4839				35.8443	94.7247	135.291	85.5172	141.453	65.8621
	Figure 6b. Right (Melting temperatures -Tm)
						TAB1 (15 uM)									TAB1 (15uM)
		DMSO	NC-37 (30 uM)	NC-37 (10 uM)	NC-37 (1 uM)	DMSO	NC-37 (30 uM)	NC-37 (10 uM)	NC-37 (1 uM)		DMSO	NC-38 (30 uM)	NC-38 (10uM)	NC-38 (1 uM)	DMSO	NC-38 (30 uM)	NC-38 (10 uM)	NC-38 (1 uM)
		44	48	45.7	44	44.7	48	47	45.3		44	45.7	45	43.7	44.7	47.7	46.3	45.3
		42.7	47	46	44	44.3	48.6667	47	45		42.7	46	45	43.7	44.3	47	46	44
		43.3	47	46.7	44.7	43.6667	49	47	45		43.3	46	45	43.7	43.6667	47.6667	46	43.6667
		44.3	47.7	45.3	45	44.6667					44.3	45.7	45	44	44.6667
		42.7	47	46	44.7						42.7	46.7	45.3	44
		43.7	47	46.3	44						43.7	46	45	44
		44	47.3	45.6667	44						44	47	45
		44	47.3333	46							44
		44	48								44
		44									44
		42				TAB1 (15uM)					42				TAB1 (15uM)
		43.3333				DMSO	#37 (30uM)	#37 (10uM)	#37 (1uM)		43.3333				DMSO	#38 (30uM)	#38 (10uM)	#38 (1uM)
		43.6667				vs DMSO alone	vs #37 (30uM) alone	vs #37 (10uM) alone	vs #37 (1uM) alone		43.6667				vs DMSO alone	vs #38 (30uM) alone	vs #38 (10uM) alone	vs #38 (1uM) alone
					Unpaired t-test									Unpaired t-test
					P-value	0.0425	0.0025	0.0026	0.0227					P-value		0.0042	<0,0001	0.2082
					P-value summary	*	**	**	*					P-value summary	*	**	****	ns
	Figure 6c
			Relative p38a band intensity (%)						Relative ERK1/2 band intensity (%)
			DMSO		NC-37	NC-38			DMSO		NC-37	NC-38
	Temperature (ºC)	39	100	100	100	100	Temperature (ºC)	39	100	100	100	100
		42	40	67	77	91		42	85	97	89	111
		45	15	12	68	61		45	73	82	98	110
		48	0	0	10	5		48	83	96	99	96
		52	0	0	0	0		52	89	87	100	81

## Sheet: Fig.10
Figure 10a
	Basal p38a autoP																	Basal p38a autoP	37 + 100uM ATP	37 + 600uM ATP	37 + 2mM ATP
	Log [concentration - uM]	NC-37 + 100 uM ATP			NC-37 + 600 uM ATP			NC-37 + 2 mM ATP										log(inhibitor) vs. normalized response -- Variable slope
	1	100	94.0837	73.1211	93.2701	92.6856	94.026	84.6916	72.3422	62.719								Best-fit values
	0.69897				84.6762	86.0324	88.968	80.3354	66.1281	50.0369								LogIC50	-0.1991	-0.09066	0.5669
	0.39794				78.4975	78.9722	83.471	61.2115	47.7955	11.685								HillSlope	1.445	1.007	1.402
	0.09691				62.1052	41.2926	64.409	33.6768	10.0776	-6.83239								IC50	0.6323	0.8116	3.689
	0	91.5481	53.7702	55.1906														Std. Error
	-0.221849				32.6871	37.299	53.447	30.4138	-11.3819	-0.046433								LogIC50	0.08513	0.04068	0.0686
	-0.522879	26.0409	27.9747	25.3751	31.7622	13.2621	39.06	-6.65992	14.532	2.83578								HillSlope	0.3864	0.08675	0.3061
	-0.823909				27.6219	0	25.351	11.837	-2.27771	-20.5698								95% CI (profile likelihood)
	-1	-5.64334	0	19.904														LogIC50	-0,3782 to 0,03644	-0,1743 to -0,007197	0,4274 to 0,7239
	-1.12494				7.93096	6.69095	6.964	26.9093	-5.24238	-3.65469								HillSlope	0,8026 to 2,644	0,8455 to 1,209	0,8967 to 2,264
	-1.30103	-24.1397	12.8954															IC50	0,4186 to 1,088	0,6694 to 0,9836	2,676 to 5,295
	-1.45593			3.00081	5.67562	0	4.329	3.39956	8.68047	-12.2								Goodness of Fit
	-1.69897				9.37534	7.99042												Degrees of Freedom	13	27	25
																		R squared	0.8709	0.9491	0.7732
																		Sum of Squares	2764	1676	5943
																		Sy.x	14.58	7.88	15.42
	Basal p38a autoP																	Basal p38a autoP	38 + 100uM ATP	38 + 600uM ATP	38 + 2mM ATP
	Log [concentration - uM]	NC-38 + 100 uM ATP			NC-38 + 600 uM ATP			NC-38 + 2 mM ATP										log(inhibitor) vs. normalized response -- Variable slope
	1	76.1226	87.1078	104.951	83.814	80.9564	85.5827	53.512	74.115	68.512								Best-fit values
	0.69897				73.5772	73.4656	79.668	47.515	54.1166	55.3389								LogIC50	0.2917	0.1314	0.7436
	0.39794				53.8828	59.4519	68.4865	11.158	36.822	29.0194								HillSlope	1.287	0.7069	1.641
	0.09691				45.3698	43.5576	45.5738	10.444	14.155	-31.4791								IC50	1.957	1.353	5.542
	0	26.8124	31.9578	28.2914														Std. Error
	-0.221849				36.2096	31.8651	35.3257	3.196	-3.9921	-9.15153								LogIC50	0.06607	0.05216	0.06088
	-0.522879		7.3733	14.4296	19.0558	22.0901	20.7318	8.364	-0.568366	-2.40939								HillSlope	0.1907	0.06177	0.3865
	-0.823909				16.9222	1.1289	22.7842	-24.435	1.25582	-3.23326								95% CI (profile likelihood)
	-1	35.9603	-0.82626	-33.9822														LogIC50	0,1494 to 0,4433	0,02661 to 0,2385	0,6191 to 0,8922
	-1.12494				8.20566	18.5319	35.995	-31.853	-7.1966	-22.5706								HillSlope	0,9506 to 2,025	0,5827 to 0,8598	1,082 to 2,528
	-1.30103	0.137341	-3.83014															IC50	1,411 to 2,775	1,063 to 1,732	4,160 to 7,802
	-1.45593			-10.6549	8.20566	11.7743	15.5952	13.639	-2.14626	-1.56773								Goodness of Fit
	-1.69897				17.6493	18.189	-4.5904											Degrees of Freedom	9	28	25
																		R squared	0.9651	0.9128	0.7758
																		Sum of Squares	509.7	1849	5198
																		Sy.x	7.526	8.126	14.42
Figure 10b
	Compound [M]	VX-702						NC-37	VX-702
	3e-06	11.734	11.301				Best-fit values
	9e-07	11.991	11.863				Bottom	= 9,000	9.044
	3e-07	13.668	13.543				Top	44.22	43.25
	1e-07	21.21	21.659				LogIC50	-4.895	-7.304
	3e-08	30.262	32.108				HillSlope	-0.6789	-0.8013
	1e-08	39.338	36.099				IC50	1.275e-05	4.966e-08
	3e-09	37.58	32.813				Span	= 35,22	34.2
	1e-09	39.927	40.367
	3e-10	46.014	45.513
	1e-10	43.323	44.34
	Compound [M]	NC-37
	3e-05	23.452	22.305
	9e-06	28.983	26.946
	3e-06	31.28	30.914
	1e-06	43.109	43.758
	3e-07	42.52	44.584
	1e-07	43.914	39.297
	3e-08	36.972	37.961
	1e-08	47.472	45.691
	3e-09	44.421	45.472
	1e-09	45.332	44.645

## Sheet: Suppl Fig.2
	Suppl Figure 2c
	UV_P-p38 inhibition (%)
		SB-10uM			NC-37-30uM			NC-37-10uM			NC-38-30uM			NC-38-10uM
	H9c2	77.5864	61.4884	62.1067	22.724	38.4474	21.6788	26.4978	17.6626		18.8518	15.4312	18.467	31.7058	13.3866
	U2OS	39.1292	31.3791	19.2169	1.24661	32.3561	9.94381	0	27.5431	0	0	10.6776	0	0	0.91092	0
	BBL358	22.5381	36.4237	10.2147	6.79486	12.9971	5.96857	4.67721	5.55661	7.24043	4.18477	0.47856	4.27467	0	7.67215	0
	Aniso_P-p38 inhibition (%)
		SB-10uM			NC-37-30uM			NC-37-10uM			NC-38-30uM			NC-38-10uM
	H9c2	92.1431	83.2786		63.4304	38.4259		29.6249	17.9598		26.1957	35.1829		7.05654	5.78362
	U2OS	39.1292	31.3791	19.2169	1.24661	32.3561	9.94381	0	27.5431	0	0	10.6776	0	0	8.90803	0
	BBL358	54.6754	38.7543	48.6838	49.8942	22.7438	19.365	28.9347	18.3898	7.67187	32.8058	19.4505	8.9066	21.4054	16.5686	9.23929
	NaCl_P-p38 inhibition (%)
		SB-10uM			NC-37-30uM			NC-37-10uM			NC-38-30uM			NC-38-10uM
	H9c2	39.1243	27.3681		17.4124	20.5121		15.4009	16.8227		24.9937	24.0893		17.5537	28.0086
	U2OS	21.3959	27.1041	0.434078	0	15.4856	0	0	3.79841	0	0	8.03762	0	0	12.6055	0
	BBL358	5.47598	0	0	8.3889	0	0	8.45481	0	5.70887	4.48473	0	11.2743	0	0	2.32924
	UV_P-MK2 inhibition (%)
		SB-10uM			NC-37-30uM			NC-37-10uM			NC-38-30uM			NC-38-10uM
	H9c2	112.818	101.692	103.296	95.6815	68.8852	89.6996		34.372	62.5019	66.3771	32.5545	64.7893	48.3345	33.0112
	U2OS	112.188	100.906	99.244	51.007	66.7571	68.8644	35.8059	46.8866	21.8714	15.343	9.81462	2.36527	22.2286	7.9261	-1.392
	BBL358	83.0211	102.333	108.677	36.7184	67.5597	69.2465	32.8419	43.2537	30.6018	29.7389	41.2201	4.89753	4.43447	38.1352	6.56925
	Aniso_P-MK2 inhibition (%)
		SB-10uM			NC-37-30uM			NC-37-10uM			NC-38-30uM			NC-38-10uM
	H9c2	113.526	110.966		116.37	107.224		74.4561	67.0648		45.9939	75.9703		28.6588	14.4804
	U2OS	102.591	95.1695	100.007	6.99407	61.0819	47.7688	4.59901	36.5377	22.5706	27.3303	31.6724	26.0771	4.80223	8.5861	-1.65066
	BBL358		108.002	96.0312		52.0073	73.3975		21.4104	35.8572		-1.74733	28.1914		8.69163	-0.63992
	NaCl_P-MK2 inhibition (%)
		SB-10uM			NC-37-30uM			NC-37-10uM			NC-38-30uM			NC-38-10uM
	H9c2	84.7338	73.6913		75.3095	70.8488		49.2713	27.4094		65.4862	57.3003		48.2707	28.1735
	U2OS	98.581	92.2977	86.0205	27.7805	43.3721	55.6844	24.6986	41.2961	31.9561	35.0901	34.6743	33.9916	3.76202	25.3746	9.41404
	BBL358	111.534	91.8279	110.317	95.3291	78.3559	81.3571	70.0937	71.7033	60.358	76.3337	80.9865	81.0203	54.0017	51.8298	54.8372
	Suppl Figure 2e
	P-p38 inhibition (%)
	[uM]	p38b + NC-37			p38b + NC-38			p38a + NC-37		p38a + NC-38				p38b + 37	p38b + 38	p38a + 37	p38a + 38
	30	76.0202	64.9777	62.1689	42.8065	44.2555	41.9302	101.977	92.5902	96.3189	92.8397		log(inhibitor) vs. normalized response -- Variable slope
	10	55.6462	45.1195	29.9815	37.1153	19.9246	28.7673	92.7352	91.5302	87.8507	79.8586		Best-fit values
	3	24.3051	26.4164	3.67994	17.03	-19.2763	-19.3012	70.4392	75.3811	50.1121	61.7498		LogIC50	1.137	1.534	0.1083	0.3217
	1	13.4198	6.34148	-12.1123	18.3142	-21.7277	1.609	43.798	41.7623	26.8275	41.7039		HillSlope	1.033	1.173	1.175	0.9893
													IC50	13.71	34.22	1.283	2.098
													95% CI (profile likelihood)
													LogIC50	0,9752 to 1,326	1,281 to 2,275	0,03424 to 0,1723	0,1671 to 0,4555
													HillSlope	0,6737 to 1,559	0,4630 to 2,911	0,9570 to 1,440	0,6972 to 1,381
													IC50	9,446 to 21,17	19,10 to 188,2	1,082 to 1,487	1,469 to 2,854
													Goodness of Fit
													Degrees of Freedom	10	10	6	6
													R squared	0.8633	0.6209	0.984	0.9475
													Sum of Squares	1162	2631	59.56	246.3
													Sy.x	10.78	16.22	3.151	6.408

## Sheet: Suppl Fig.3
Suppl Figure 3a
	Concentration [uM]	Normalized polarization (%)
	20	100	100	100
	10	87.0968	89.5161	84.9624
	5	82.2581	83.0645	80.4511
	2.5	78.2258	63.7097	70.6767
	1.25	50	50.8064	56.391
	0.625	34.6774	35.4839	34.5865
	0.3125	27.4194	18.5484	23.3083
	0.156	22.5806	15.3226	22.5564
	0	0	0	0
Suppl Figure 3b												Suppl Figure 3d
	T(ºC)	GST-p38a + DMSO			GST-p38a + SB 1uM			GST-p38a + SB 10uM					T(ºC)	GST + DMSO			GST + NC-37 1uM			GST + NC-37 10uM			GST + NC-37 30uM			GST + NC-38 1uM			GST + NC-38 10uM			GST + NC-38 30uM			GST + SB 1uM			GST + SB 10uM
	25	17.74	20.86	18.53	26.2	28.81	27.43	35.44	38.43	38.5			25	13.35	13.59	13.79	13.29	13.42	14.91	13.43	15.01	14.01	14.25	14.09	14.86	14.15	15.55	12.51	15.55	13.83	12.24	14.4	12.13	12.45	14.27	14.3	13.51	12.82	13.22	12.08
	26	38.44	45.2	40.16	56.76	62.43	59.43	76.78	83.26	83.41			26	28.91	29.44	29.87	28.8	29.07	32.3	29.1	32.51	30.36	30.88	30.52	32.19	30.66	33.69	27.1	33.69	29.97	26.52	31.2	26.28	26.98	30.92	30.99	29.27	27.77	28.65	26.17
	27	35.48	41.72	37.07	52.39	57.63	54.85	70.87	76.85	77			27	26.69	27.17	27.57	26.58	26.83	29.82	26.86	30.01	28.03	28.5	28.17	29.72	28.3	31.1	25.02	31.1	27.66	24.48	28.8	24.26	24.91	28.54	28.61	27.02	25.63	26.45	24.16
	28	35.48	41.72	37.07	52.39	57.63	54.85	70.87	76.85	77			28	26.69	27.17	27.57	26.58	26.83	29.82	26.86	30.01	28.03	28.5	28.17	29.72	28.3	31.1	25.02	31.1	27.66	24.48	28.8	24.26	24.91	28.54	28.61	27.02	25.63	26.45	24.16
	29	35.48	41.72	37.07	52.39	57.63	54.85	70.87	76.85	77			29	26.69	27.17	27.57	26.58	26.83	29.82	26.86	30.01	28.03	28.5	28.17	29.72	28.3	31.1	25.02	31.1	27.66	24.48	28.8	24.26	24.91	28.54	28.61	27.02	25.63	26.45	24.16
	30	35.54	41.82	37.18	52.75	58.07	55.22	71.27	77.19	77.23			30	26.74	27.28	27.67	26.65	26.91	29.92	26.89	30.01	28.07	28.58	28.23	29.79	28.35	31.15	25.08	31.12	27.78	24.55	28.77	24.33	24.92	28.64	28.68	27.1	25.67	26.54	24.28
	31	35.28	41.36	36.57	50.69	55.54	53.1	68.97	75.29	75.98			31	26.49	26.69	27.16	26.3	26.55	29.43	26.8	30.08	27.87	28.18	27.95	29.41	28.15	30.91	24.78	31.12	27.1	24.24	29.04	23.95	24.93	28.16	28.36	26.66	25.5	26.03	23.56
	32	34.06	39.76	34.61	45.54	49.19	47.98	63.36	70.41	71.98			32	25.46	25.06	25.47	24.94	24.89	27.65	25.99	29.69	27.16	26.87	27.07	28.02	27.07	29.65	23.47	30.32	25.65	22.77	28.93	22.73	24.2	26.33	26.76	25.2	24.54	24.61	21.81
	33	31.44	36.67	31.56	39.76	42.43	42.26	57.52	64.13	66.22			33	23.53	23.15	23.37	22.73	22.17	25.09	24.33	28.23	25.79	24.77	25.38	25.66	24.68	27.48	21.38	28.09	23.41	20.5	27.66	20.54	22.41	23.54	24.35	23	22.92	22.66	19.84
	34	27.58	32.25	27.84	33.27	35.45	35.9	51.53	57.01	59.23			34	20.74	20.52	21.04	19.9	18.91	21.61	21.85	25.52	23.16	21.74	22.65	23.11	21.71	25.05	18.82	24.48	20.05	17.61	25.03	17.58	19.95	20.47	21.65	20.34	20.34	19.95	17.54
	35	22.83	26.92	23.25	26.7	28.11	29.01	45.04	50.11	52.19			35	17.61	17.55	18.27	16.85	15.76	17.57	18.62	22.26	19.68	18.9	19.48	20.52	19.04	22.09	16.35	20.51	16.44	14.45	21.62	14.65	16.96	17.23	18.86	17.7	17.28	16.96	15
	36	17.78	21.16	18.07	20.56	21.03	22.6	38.84	43.44	45.24			36	14.99	15.61	15.99	14.02	12.95	14.32	15.58	19.13	16.53	16.46	16.76	17.77	16.48	19.18	14.17	16.91	13.39	11.94	18.4	12.02	13.9	14.11	16.25	15.58	14.68	14.61	13.05
	37	13.29	15.7	13.41	15.01	15.28	17.14	33.73	37.42	38.56			37	13.08	14.29	14.52	11.77	10.73	12.12	13.25	16.46	13.93	14.33	14.52	15.77	14.18	17.4	12.7	14.08	11.01	10.4	15.93	10.14	11.65	11.99	14.19	14.03	12.59	12.92	11.92
	38	9.62	11	9.54	10.1	9.83	11.97	29.59	32.44	33.26			38	11.68	12.9	13.26	10.31	9.39	10.34	11.36	14.5	11.69	13.28	13.17	14.45	12.91	16.18	11.72	12.18	9.29	9.46	14.28	8.93	10.06	10.84	12.85	12.65	11.03	11.6	10.69
	39	6.56	7.06	6.11	5.42	3.78	6.52	25.94	28.45	28.96			39	10.94	12	12.08	9.21	8.68	9.4	10.22	13.21	10.31	12.75	12.41	13.2	12.32	14.96	10.9	11.09	8.67	9.13	12.99	8.3	8.74	9.86	11.87	11.58	10.19	10.85	9.99
	40	4.04	3.55	3.56	0.77	-2.2	0.96	23.21	25.05	25.09			40	10.54	11.44	11.26	8.54	8.26	9.47	9.76	12.47	9.53	12.03	11.46	12.39	11.66	14.02	10.48	10.26	8.56	9.02	12.15	7.97	8.23	9.01	11.14	10.83	9.68	10.4	9.89
	41	1.89	0.49	1.76	-3.72	-8.17	-4.44	21.57	22.18	22.24			41	10.12	10.67	10.38	8.25	8.12	9.42	9.19	12.12	8.98	11.51	10.93	12	11.3	13.33	10.04	9.61	8.39	8.81	11.69	7.65	8.27	8.4	10.36	9.96	9.29	9.9	9.41
	42	0.22	-2.05	0.14	-7.9	-14.34	-9.88	19.8	19.64	20.04			42	9.86	9.93	9.33	7.89	7.99	9.1	8.57	11.61	8.63	11.15	10.72	11.41	11.26	12.45	9.35	9.11	8.24	8.63	11.08	7.49	8.06	7.91	9.6	8.8	9.03	9.31	8.53
	43	-0.78	-3.84	-0.97	-11.66	-19.77	-14.38	17.45	16.93	17.39			43	9.7	9.25	8.73	7.49	7.64	9	8.17	10.83	8.26	10.34	10.01	10.92	11.12	11.59	8.73	8.59	8.19	8.02	10.13	7.42	7.9	7.15	8.7	7.75	8.29	8.81	7.93
	44	-0.98	-4.68	-1.27	-14.24	-23.2	-17.32	15.17	13.66	14.8			44	9.12	8.48	8.26	7.16	7.25	8.61	7.5	9.99	7.75	9.72	9.24	10.52	10.68	11.03	8.29	7.92	7.84	7.35	9.74	6.9	7.7	6.02	7.39	6.72	7.37	8.05	7.17
	45	-0.18	-4.13	-0.52	-15.19	-24.58	-18.69	12.22	9.61	11.55			45	8.38	7.83	7.37	6.64	6.75	7.48	6.51	8.87	6.96	9.34	8.81	9.86	10.11	10.37	7.48	7.38	7.32	7.18	9.46	6.19	7.15	4.9	6	5.44	6.62	7.04	6.03
	46	1.64	-1.71	1.64	-14.11	-23.47	-18.04	7.8	4.44	6.43			46	7.52	6.87	6.59	5.81	5.86	6.46	5.51	7.4	5.86	8.46	7.92	9.05	9.41	9.46	6.71	7	6.85	6.96	8.54	5.92	6.35	3.62	4.65	4.01	5.37	5.87	5.14
	47	4.26	2.24	5.04	-11.16	-20.13	-15.25	2.5	-2.52	-0.06			47	6.21	5.57	6	4.95	4.88	5.55	4.23	5.67	4.48	7.29	6.65	7.87	8.39	8.65	6.3	6.25	6.32	6.3	7.68	5.25	5.45	1.86	3.17	2.68	3.98	4.6	4.48
	48	7.58	6.82	8.9	-6.83	-15.13	-11.28	-3.97	-11.27	-7.98			48	4.61	4.4	4.44	4.04	4.21	4.45	2.58	3.86	3	5.99	5.51	6.13	7.29	7.66	5.88	5.38	5.65	5.98	6.96	4.24	4.58	0.11	1.66	1.35	2.96	3.16	3.43
	49	11.01	11.85	12.99	-1.27	-9	-6.41	-12.64	-21.8	-18.33			49	3.11	3.33	2.64	3.3	3.33	3.48	0.73	2.11	1.41	4.38	4.26	4.52	6.46	6.49	5.29	4.81	4.91	5.52	5.65	3.63	3.95	-1.09	0.55	0.09	1.36	1.69	2.28
	50	14.13	16.68	16.76	4.67	-2.1	-0.77	-23.36	-34.61	-30.49			50	2.04	1.83	1.45	2.79	2.33	2.83	-0.82	0.74	0.09	2.73	3.15	3.19	5.63	5.72	4.9	4.36	4.25	4.49	4.4	3.05	3.3	-2.18	-0.34	-0.78	-0.46	0.64	1.37
	51	16.89	20.26	19.45	10.37	4.76	4.5	-35.26	-48.74	-43.2			51	1.35	0.42	0.26	2.27	1.65	2.09	-2.09	-0.09	-0.89	1.66	2.5	2.04	4.77	5.56	4.65	3.76	3.74	3.75	3.81	2.4	2.63	-2.81	-1.05	-1.28	-1.65	0.03	0.36
	52	18.82	22.6	21.13	15.22	10.92	9.04	-47.89	-62.46	-56.13			52	0.89	-0.15	-0.94	1.95	1.13	1.44	-2.88	-0.29	-1.32	1.12	2.24	1.54	4.52	5.45	4.19	3.68	3.69	3.67	3.48	2.23	2.3	-2.55	-1.16	-1.29	-2.67	-0.18	-0.49
	53	19.78	23.93	22.14	19.02	16.04	12.85	-59.9	-75.18	-68.16			53	0.88	-0.45	-0.97	2.01	0.55	1.12	-2.83	0.31	-1.06	1.1	2.42	2.11	4.43	5.66	3.83	3.96	4.02	3.86	3.64	2.51	2.37	-1.82	-0.65	-0.74	-3.07	0.09	-0.78
	54	20.17	24.18	22.63	21.39	19.71	15.57	-70	-86	-77.7			54	1.61	-0.55	-0.2	2	0.47	1.2	-1.9	1.74	-0.08	1.71	3.28	3.07	4.21	6.48	3.93	4.31	4.86	4.4	4.51	3.22	2.83	-0.48	0.15	0.26	-2.12	1.05	-0.47
	55	20.23	23.44	22.63	22.2	21.28	16.72	-77.56	-93.54	-84.44			55	2.58	0.38	0.77	2.24	1.23	2.05	-0.37	3.7	1.55	2.97	4.49	4.22	4.63	7.11	4.44	4.8	6.19	5.56	5.79	4.36	3.65	1.61	1.19	1.81	-0.36	2.32	0.52
	56	19.83	22.38	22.44	21.29	20.76	16.24	-82.68	-98	-89.01			56	3.78	2.44	2.49	3.19	2.43	3.55	1.76	5.81	3.52	4.59	5.76	5.7	5.44	7.57	5.22	5.71	7.72	6.8	7.25	5.6	4.91	3.9	2.92	3.98	1.95	3.85	2.09
	57	19.37	21.16	22.1	19.25	18.96	14.42	-84.99	-99.71	-90.86			57	5.54	4.63	4.65	4.37	3.96	5.63	4.42	8.26	5.68	6.52	7.24	7.57	6.12	8.29	6.2	6.68	8.85	7.84	8.69	6.85	6.59	6.23	4.98	6.29	4.9	5.54	3.63
	58	18.8	20.05	21.7	16.7	16.25	11.41	-83.94	-97.54	-89.23			58	7.66	6.87	6.6	5.51	5.85	8.19	7.06	10.61	7.64	8.65	8.7	9.33	7.27	9.11	7.28	7.64	10.04	8.83	10.02	8.04	7.97	8.77	7.18	8.68	7.84	7.36	5.55
	59	18.31	19.12	21.11	13.99	13.01	7.86	-79.25	-90.55	-83.9			59	9.47	9.36	8.26	6.84	7.75	10.57	9.31	12.38	9.34	10.63	9.79	10.73	8.8	9.75	8.15	8.55	11.31	9.76	11.14	8.88	8.91	10.86	9.43	11.01	10.21	9.19	7.3
	60	18.05	18.59	20.3	12.08	10.38	4.76	-70.43	-78.59	-74.15			60	10.9	11.37	9.83	8.21	9.2	12.36	10.8	13.71	10.74	12.24	10.48	12.08	9.91	10.69	8.85	9.23	12.12	10.22	11.79	9.73	10.01	12.5	11.57	12.58	12.11	10.69	8.36
	61	17.89	18.59	19.96	11.27	8.88	2.84	-57.33	-61.9	-59.42			61	12.29	12.39	11.04	9.25	10.5	13.97	11.96	14.72	11.78	13.49	11.23	13.46	10.86	11.66	9.29	9.56	12.53	10.4	12.2	10.4	11.02	13.89	13.14	13.49	13.52	11.81	9.29
	62	17.94	19.15	20.16	11.62	8.47	2.29	-41.01	-41.92	-41.27			62	13.31	12.97	11.77	9.94	11.59	15.09	12.76	15.21	12.26	14.29	11.78	14.16	11.73	12.35	9.6	9.85	12.81	10.39	12.59	10.66	11.44	14.72	13.98	14.18	14.35	12.64	10.19
	63	18.46	20.11	20.46	13.04	9.71	3.7	-24.2	-21.57	-22.5			63	13.75	13.56	12.18	10.44	12.28	15.68	13.16	15.45	12.77	14.85	12.13	14.31	11.99	13.08	10.05	10.04	12.78	10.03	12.87	11.04	11.83	15.27	14.43	14.45	14.54	13.16	10.74
	64	19.04	21.47	21.09	15.24	12.28	6.61	-8.77	-3.72	-5.26			64	14.09	13.93	12.55	10.93	12.94	16.16	13.71	15.73	13.04	15.21	12.57	14.69	11.8	13.51	10.22	10.12	12.27	9.65	13.01	11.39	12.42	15.67	14.55	14.39	14.76	13.4	11.23
	65	19.44	23.08	22.22	17.84	15.33	9.98	4.38	10.02	8.76			65	14.43	14.17	12.92	10.97	13.55	16.57	14.53	15.75	12.89	15.4	13.18	14.9	11.63	13.66	10.29	10.37	11.84	9.53	13.16	11.14	12.49	15.67	14.37	14.61	15.07	13.53	11.57
	66	20.15	24.58	23.04	20.56	18.85	13.78	14.57	19.61	18.91			66	14.52	14.57	12.87	10.82	13.71	16.76	14.89	15.74	12.91	15.71	13.59	14.66	11.63	13.68	10.37	10.64	11.61	9.36	13.26	10.9	12.1	15.79	14.43	14.8	15.16	13.59	11.39
	67	20.85	25.72	23.41	22.91	22.54	17.53	21.33	25.63	25.65			67	14.42	14.91	12.98	10.91	13.87	16.73	14.87	15.68	13.06	15.86	13.76	14.46	11.56	13.65	10.25	10.65	11.57	9.22	13.36	10.95	11.82	16.15	14.75	14.68	15.09	13.76	11.42
	68	21.09	26.26	23.8	24.86	25.17	20.17	25.77	29.2	29.79			68	14.33	15.06	13.48	10.94	14.04	16.53	14.91	15.57	12.76	15.61	13.9	14.49	11.64	13.35	10.05	10.56	11.73	9.41	13.12	10.62	11.54	16.06	14.74	14.57	15.19	13.92	11.4
	69	21.32	26.37	23.88	26.22	27.1	21.98	28.96	31.59	32.14			69	14.28	14.95	13.61	10.53	13.67	16.4	14.56	15.31	12.57	15.46	14	14.44	12.03	13.15	10.1	10.42	11.75	9.53	12.67	10.2	10.98	15.94	14.93	14.57	15.14	13.75	11.01
	70	21.52	26.6	23.44	26.83	28.77	23.47	30.82	33.61	33.89			70	14.22	14.8	13.49	10.28	13.27	16.14	14.12	15.14	12.76	15.33	13.98	14.28	12.23	12.94	9.74	10.17	11.42	9.24	12.27	10.18	10.66	16.05	15.44	14.56	14.79	13.46	10.82
	71	21.29	26.52	23.04	27.18	29.68	24.18	31.75	35.01	34.95			71	14.01	14.51	13.61	10.24	13.11	15.52	14.05	14.88	12.51	14.71	13.75	14.33	12.22	12.63	9.52	9.97	11.23	9.11	11.89	10.11	10.72	15.64	15.43	14.51	14.37	13.24	11.13
	72	21.02	25.99	22.74	27.37	29.67	24.33	32.48	35.86	35.26			72	13.93	14.06	13.54	9.96	12.82	15.24	13.99	14.77	12.3	14.36	13.51	14.55	12.2	12.46	9.79	9.82	11.06	9.2	11.38	9.78	10.76	14.83	15.06	14.51	14.18	12.91	11.22
	73	20.97	25.95	22.3	27.13	29.75	24.47	33.27	36.73	35.5			73	13.77	13.43	12.93	9.72	12.41	15.03	13.91	14.58	12.41	14.43	13.19	14.47	11.99	12.17	9.52	9.73	10.46	8.87	11.07	9.53	10.62	14.41	15.02	14.45	13.89	12.45	10.94
	74	20.69	25.9	21.9	27.03	29.81	24.43	33.9	37.27	35.72			74	13.42	12.82	12.69	9.83	12.33	14.6	13.98	14.38	12.26	14.32	12.74	14.15	11.57	11.68	9.31	9.71	10.07	8.35	11.07	9.24	10.57	14.01	14.82	14.24	13.6	12.15	11.08
	75	20.29	25.14	21.85	27.13	29.42	24.23	34.34	37.38	35.53			75	13.21	12.42	12.44	9.94	12.21	14.35	13.76	14.25	11.82	14.05	12.16	13.76	11.48	11.44	9.42	9.48	10.21	8.08	10.87	8.67	10.33	13.44	14.36	13.73	13.53	12.1	11.4
	76	20.08	24.52	21.44	26.72	28.93	23.91	34.41	37.52	35.36			76	13.14	12.13	11.71	9.87	11.96	14.44	13.33	14.15	11.76	14.08	11.65	13.18	11.45	11.39	9.07	9.07	10.05	7.72	10.67	8.26	9.93	13.32	14.15	13.36	13.39	11.9	11.21
	77	19.69	24.33	20.8	26.5	28.75	23.34	34.61	37.43	35.22			77	12.8	11.96	11.35	9.97	11.72	14.23	13.14	13.88	11.62	13.81	11.39	12.64	11.18	10.97	8.32	8.78	9.63	7.1	10.52	8.13	9.62	13.43	14.11	13.13	13.1	11.59	10.81
	78	19.15	23.88	20.39	26.62	28.59	23.22	34.59	36.98	35.07			78	12.59	12.03	11.36	10.07	11.47	14	12.88	13.38	11.29	13.15	11.34	12.32	11.12	10.75	7.97	8.53	9.4	6.9	10.21	8.15	9.47	13.25	13.82	12.81	12.88	11.47	10.92
	79	18.82	23.49	19.89	26.2	28.2	23.27	34.23	36.94	35.28			79	12.36	12.16	11	9.89	11.24	13.85	12.63	12.77	11.13	12.66	11.21	11.97	10.95	10.74	7.49	8.17	9.27	6.97	9.71	8.24	9.3	13.02	13.42	12.62	12.44	11.34	10.75
	80	18.54	23.26	19.15	25.53	27.93	22.89	34.2	37.01	35.28			80	11.75	11.93	10.79	9.54	11.04	13.52	12.65	12.06	11.08	12.35	11.03	11.92	10.54	10.33	7.1	8.05	8.92	6.9	9.48	8.38	9.19	12.84	13.22	12.41	11.69	11.03	10.13
	81	18.06	23.05	18.91	25.44	27.77	22.59	34.26	36.92	34.91			81	11.32	11.84	11.13	9.16	10.72	13.04	12.62	11.41	10.79	11.94	10.97	11.86	10.25	9.71	7.19	8.07	8.57	6.85	9.16	8.25	9.1	12.45	12.9	11.95	11.28	10.9	9.93
	82	17.65	22.85	18.99	25.06	27.56	22.52	33.67	37.13	34.67			82	11.15	11.82	11.04	8.7	10.45	12.72	12.25	10.91	10.45	11.8	10.95	11.42	10.13	9.6	7.33	7.8	8.38	7.12	8.78	7.95	8.73	12.1	12.48	11.49	10.87	10.81	9.98
	83	17.2	22.55	18.57	24.06	26.95	21.67	33.17	37.21	34.45			83	10.92	11.48	10.68	8.31	10.5	12.52	11.78	10.74	10.2	11.96	10.64	10.95	10	9.38	7.13	7.41	8.36	7.23	8.8	7.56	8.34	11.93	12.32	11.22	10.31	10.41	9.66
	84	16.5	22.02	18.17	23.52	26.13	20.6	32.98	36.74	33.86			84	10.92	11.07	10.56	8.24	10.41	12.17	11.39	10.67	9.86	11.86	10.31	10.7	10.08	9.14	6.99	7.11	8.24	7	9.05	7.1	8.19	11.74	12.33	10.84	9.98	10.03	9.33
	85	16.11	21.59	18	23.24	25.53	20.2	32.42	36.28	33.68			85	11.07	10.85	10.37	8.3	10.19	11.94	11.05	10.8	9.45	11.75	10.32	10.35	10.15	9.25	7.07	6.71	7.92	6.97	9.16	6.86	7.97	11.62	11.87	10.75	10.1	9.72	9.36
	86	15.93	21	17.57	22.62	24.83	20	32.04	35.88	33.7			86	10.72	10.42	10.06	8.35	10.25	11.89	10.75	11.02	9.28	11.9	10.32	10.21	9.9	9.37	6.81	6.4	7.82	7.02	9.29	6.87	7.68	11.6	11.58	10.98	10.22	9.29	9.13
	87	15.49	20.21	16.93	22.09	23.95	19.61	31.89	35.17	33.32			87	10.38	9.89	9.98	8.38	10.24	11.64	10.73	10.9	9.07	11.7	9.89	10.35	9.82	9.3	6.62	6.44	7.87	6.59	9.51	6.82	7.76	11.42	11.63	10.94	10.33	8.89	8.58
	88	15.22	19.53	16.66	22.04	23.49	19.38	31.53	34.45	32.74			88	10.37	9.77	10.03	8.33	9.94	11.14	10.88	10.71	8.73	11.2	9.63	10.35	9.8	9.28	6.94	6.48	7.82	6.05	9.22	6.71	7.8	11.21	11.39	10.73	10.49	8.75	8.31
	89	15.17	19.1	16.49	21.85	23.28	19.2	31.05	33.78	32.24			89	10.16	9.83	10.06	8.13	9.86	11.01	10.64	10.73	8.66	11.06	9.66	10.18	9.47	9.04	6.98	6.6	7.58	6.09	8.74	6.74	7.49	10.98	10.97	10.71	10.71	8.83	8.3
	90	14.66	18.6	16.03	21.32	22.72	18.53	30.45	32.72	31.52			90	9.8	9.91	9.92	7.82	9.95	10.89	10.24	10.32	8.65	10.72	9.28	9.89	9.27	8.63	6.63	6.78	7.31	6.06	8.45	6.56	7.26	10.63	10.96	10.59	10.54	8.93	8.19
	91	13.98	18.2	15.43	20.69	22.09	17.69	29.67	31.41	30.88			91	9.94	9.94	9.62	7.5	9.88	10.51	10	9.81	8.45	10.09	8.92	9.29	9.24	8.31	6.46	6.65	6.95	6.02	8.18	6.27	7.19	10.32	10.9	10.31	10	9.17	8.29
	92	13.78	17.66	14.87	20.12	21.65	16.9	28.42	30.05	30.8			92	9.85	10.03	8.76	7.05	9.67	10.21	9.46	9.47	8.3	9.36	8.77	8.88	9.36	8.12	6.24	6.35	6.23	5.98	7.96	6.04	6.51	10.14	10.61	9.92	9.76	9.26	8.48
	93	13.43	17.29	14.47	19.62	21.17	16.44	27.75	29.19	30.66			93	9.55	10.04	8.27	6.77	9.72	10.21	9.03	9.16	8.37	9.03	8.59	8.64	9.35	7.97	5.95	6.27	5.74	6.13	8.03	5.93	6.18	9.94	10.62	9.89	9.52	9.34	8.58
	94	14.47	17.82	15	20.75	22.4	17.06	28.19	30.22	33.55			94	9.8	10.79	7.36	6.72	10.03	10.64	9.25	9.22	8.81	8.55	8.83	9.49	10.83	8.9	6.28	6.46	5.36	5.96	8.92	6.2	5.7	10.72	11.57	9.93	10.38	9.73	9.01
	95	6.79	7.79	6.71	9.47	10.21	7.6	12.13	13.44	15.7			95	4.32	4.97	2.63	2.84	4.34	4.72	4.03	4.02	3.94	3.37	3.91	4.55	5.4	4.32	2.92	2.86	2.14	2.35	4.19	2.8	2.1	4.99	5.35	4.15	4.94	4.26	3.98
